# Supplementary material for: Correlation study on gut microbiota and myosteatosis in patients with liver cirrhosis
Source: Front Nutr. 2025 Feb 4;12:1513973. doi: 10.3389/fnut.2025.1513973 (PMC11832399; doi:10.3389/fnut.2025.1513973)
Supplement: Supplementary file 1 [file Data_Sheet_1.xlsx]

## Sheet: Sheet1
patients	Taxon	SM	Faecalibacterium_prausnitzii	Eubacterium_rectale	Bacteroides_stercoris	Ruminococcus_gnavus	Roseburia_inulinivorans	Bacteroides_uniformis	Subdoligranulum_unclassified	Ruminococcus_lactaris	Coprobacillus_unclassified	Dorea_formicigenerans	Roseburia_hominis	Clostridium_bolteae	Bacteroides_cellulosilyticus	Lachnospiraceae_bacterium_8_1_57FAA	Streptococcus_infantis
1	IF18	36.98	3.87546	23.8353	0.66867	0.04123	0.00783	0.02274	0.01885	0.00048	0.00549	0.11446	0.00799	0.00074	0	0.11825	0.0051
2	IF0T	40.16	3.99608	0.37349	1.13071	0.2426	0.03452	0.12051	0.68153	0.00138	0.01102	0.25798	0.10432	0.07299	0.36183	0	0
3	IF0K	28.42	4.08484	8.85791	0.15014	0.37363	3.46401	0.17411	1.69111	0.01584	0.00793	0.20844	0.74144	0	0.17213	0.11259	0
4	IF17	42.32	0.04176	0.0418	0.00991	0.00481	0.00354	0.00689	0.02964	0	0.23494	0	0	0	0	0	0.6086
5	IF0P	40.86	20.5591	12.7804	0.09626	0.039	2.3785	0.16725	0.03242	0.00233	0.03485	0.46392	0.05011	0	0	0.81605	0.00786
6	IF0H	36.82	2.97103	0.03716	0.00403	0.809	0.00997	0.00528	0.12432	0.00163	1.56675	0	0.0058	0.45649	0	0	0.03931
7	IF14	30.09	7.85353	2.67344	9.35979	0.01626	0.75471	0.13633	1.74609	1.02438	0.00162	0.77941	0.59806	0	0.0121	0	0
8	IF0R	38.52	13.4447	22.6723	9.99435	0.00772	1.81506	0.52739	0.293	2.03623	0.01672	0.31642	0.01339	0.00525	0.0025	0	0
9	IF0A	34.78	10.805	0.22695	0.48861	0.13054	6.51308	0.25935	0.429	0.06283	0.21703	0.19727	0.36124	0.03056	0	0	0.09586
10	IF1B	24.81	5.50865	11.1043	9.34583	0.00174	2.09597	0.1564	3.75987	3.01478	0	0.52957	2.06686	0	0.0765	0	0.10897
11	IEYH	36.18	12.4816	24.7875	2.09879	0	4.05063	1.5247	3.42138	3.09359	0.00064	0.11759	0.42593	0.00652	2.65999	0.08421	0
12	IF12	38.89	0.05037	0.0123	0.00457	13.3796	0	0.00035	0.01622	0	3.28888	0.03013	0	1.32933	0	0	0.18567
13	IF0J	34.09	8.44949	2.70314	0.02682	0.06842	1.39458	0.03208	0.56293	0	0.00379	0.11398	0.34981	0	0	0	0
14	IF0X	49.05	6.63295	0.02559	0.4921	0.17848	0.19237	0.15372	0.31362	0.0055	0.00262	0.33591	0.09533	0	0	0	0
15	IF04	38.95	4.63014	1.01758	0.00012	1.0385	0.43574	0.10346	0.49591	0	0.03241	0	0	0.00359	0	0	0.00596
16	IF16	41.9	0.05932	0.00701	0.01142	6.64969	0.00226	0.21422	0.00443	0	0.10724	0	0	0.03783	0	0	0.00623
17	IEYT	36.18	0.75986	0.15173	23.4446	0.01144	19.0009	5.75943	1.00793	0.01115	0.00583	1.92589	0.01961	0.04495	0.08617	0	0
18	IF0G	44.29	2.71103	0.07941	0.01216	14.1795	0.0042	0.00858	0.01501	0	0.33432	0	0	3.45215	0	0	0.02541
19	IF09	40.72	7.82806	0.65652	0.01145	0	0.83381	0.84106	0.64882	1.20496	0.00588	0.28585	0.40667	0	0.33069	0.04149	0.00195
20	IF0F	29.57	12.3582	0.00184	0	7.30872	0	6.83844	0.70023	0	0.20456	0.26717	0.41697	0.02424	0	0.00978	0
21	IF2K	37.01	3.87594	23.8374	0.59867	0.04973	0.01003	0.02304	0.01875	0.01048	0.00532	0.1144	0.008	0.00069	0.00045	0.11845	0.0049
22	IF0S	40.1	2.99578	0.37326	0.93071	0.2296	0.03402	0.11851	0.6825	0.00141	0.01192	0.25775	0.1045	0.0731	0.36146	0	0.00012
23	IF21	29.42	4.10484	7.85791	0.15904	0.37543	3.47021	0.23411	1.68111	0.20089	0.0079	0.20904	0.74044	0	0.17193	0.11359	0
24	IFY5	41.32	0.03976	0.0411	0.01091	0.00421	0.00314	0.00675	0.03064	0	0.23504	0	0.0002	0.007	0	0	0.6078
25	IF1P	40.06	17.9598	15.2804	1.05826	0.03958	2.9685	0.35725	0.03292	0.10213	0.03476	0.46379	0.05111	0	0.0045	0.81645	0.00721
26	IF2T	34.82	2.89103	0.03516	0.00503	0.7998	0.00957	0.00398	0.22432	0.001539	1.5677	0.0012	0.0258	0.45641	0	0	0.04031
27	IF15	32.09	8.05353	2.67506	9.36779	0.20016	0.75484	0.13645	1.54609	1.31432	0.0016	0.77938	0.59206	0.00012	0.01256	0	0
28	IF11	37.52	13.5013	15.6799	10.8593	0.05372	1.81586	0.52869	0.323	3.63623	0.01682	0.40142	0.01539	0.00505	0.01201	0	0
29	IF13	36.78	7.04505	0.22255	0.48361	0.13284	3.59808	0.26735	0.489	0.06246	0.21923	0.15427	0.36924	0.03046	0	0.00375	0.10521
30	IF1R	26.81	5.75465	13.1041	9.35083	0.02004	2.05938	0.2194	3.05087	3.01508	0	0.55407	1.80686	0	1.0365	0	0.07297
31	IEYK	34.18	10.0041	11.7981	2.10453	0.01223	2.79965	3.5514	3.42138	3.21409	0.001	0.51802	0.4953	0.00497	2.6459	0.08723	0.0003
32	IE10	36.89	0.15037	0.01231	0.004205	5.37457	0	0.00101	0.02462	0.00201	3.28921	0.01918	0.0104	1.33133	0	0	0.18701
33	IEFJ	35.25	10.4505	2.65114	0.21602	0.06922	2.30452	0.03128	0.56091	0.00051	0.00368	0.12015	0.34751	0	0	0.01005	0
34	IEFX	48.05	5.63205	0.02551	0.4025	0.1784	0.15297	0.11352	0.37362	0.0055	0.0306	0.33591	0	0.0123	0	0	0
35	IF20	39.9	3.09014	1.01218	0.00031	1.0105	0.35598	0.10345	0.45591	0	0.03541	0	0.005	0.01009	0.0012	0	0.10596
36	IF2A	40.9	0.05452	0.01001	0.01182	4.20163	0.00223	0.19422	0.01443	0	0.10904	0.0052	4e-05	0.03792	0	3e-05	0.02023
37	IEYS	37.18	1.75086	0.52101	24.0006	0.02014	15.01	5.73013	0.95093	0.20112	0.00563	1.82583	0.01561	0.04298	0.09602	0	0
38	IFH1	43.29	2.05103	0.07435	0.01416	11.1709	0.0035	0.00854	0.01701	0	0.33462	0	0.0007	3.4522	0	0	0.02597
39	IFYC	42.72	7.58806	0.65552	0.01147	0.123	0.83461	0.85123	0.63882	1.20875	0.00499	0.40185	0.40267	0.00561	0.33063	0.04151	0.01095
40	IFYN	29.27	10.3693	0.02084	0	6.39172	0	6.05844	0.70123	0	0.19456	0.26819	0.41897	0.02419	0	0.02008	0.00012
41	IG01	36.08	3.91543	17.83	0.68527	0.10121	0.01083	2.02504	0.01895	0.00102	0.0054	0.20146	0.20899	0.00068	0.10002	0.12525	0.00402
42	IF2E	41.16	3.00508	0.35099	1.13021	0.2094	0.03522	0.13051	0.68053	0.00135	0.01202	0.22908	0.10032	0.07351	0.36125	0	0.12081
43	IF2N	28.52	7.08525	8.80045	0.20914	0.30367	3.47105	0.29415	1.68311	0.02184	0.00699	0.20544	0.74984	0	0.16913	0.15252	0.0001
44	IF2M	42.52	0.04125	0.0414	0.00976	0.00505	0.00374	0.00743	0.02954	0	0.33494	0	2e-06	0	0	0	0.6095
45	IE2T	40.85	17.598	13.7063	0.09658	0.0387	2.5095	0.16743	0.03252	0.01234	0.0348	0.46359	0.05021	0.0005	0	0.71605	0.00749
46	IG03	36.72	0.59108	0.03976	0.00359	0.8045	0.00979	0.00525	0.12452	0.00143	1.56775	0	0.2059	0.45638	0	0	0.10198
47	IF2H	30.1	10.0006	2.67594	5.31089	0.12653	0.75759	0.15035	1.74611	1.20454	0.00162	1.75445	0.6081	0	0.0357	0	0.0045
48	IE1R	38.72	10.405	15.6093	8.10497	0.01575	1.81575	0.52597	0.283	1.87623	0.01672	0.35142	0.01335	0.00309	0.00295	0	9e-05
49	IEFA	34.98	7.87505	0.25685	0.48563	0.13004	6.40608	0.26035	0.42	0.06223	0.21723	0.18735	0.36114	0.03256	0	0	0.10586
50	IEFB	25.81	6.50025	13.1007	9.34673	0.00204	2.01687	0.15504	3.65987	3.01495	0	0.52965	2.04686	0	0.1024	0	0.10889
51	IG05	35.18	10.4816	20.0645	1.57855	0	4.00057	1.5252	2.92138	3.08753	0.00042	0.21807	0.42693	0.00649	2.65072	0.08875	0
52	IE12	38.59	0.05035	0.0223	0.00425	8.37578	0	0.00125	0.01722	0	3.28	0.02921	0.0035	1.32951	0	0.0004	0.18597
53	IG1J	34	9.45049	2.65314	0.10675	0.06975	1.35958	0.03578	0.56303	0	0.00365	0.12795	0.34988	0.00012	0	0	0
54	IG17	48.05	4.65805	0.02523	0.04505	0.12248	0.18503	0.05355	0.31862	0.0105	0.01262	0.33527	0.02633	9e-05	0	0	0.0003
55	IEF4	38.75	2.6305	1.01507	0.00102	1.03053	0.45057	0.10327	0.49791	0	0.03521	0	0.004	0.01059	0.0001	0.00012	0.01006
56	IG07	41.6	0.05502	0.00538	0.01445	4.64516	0.00215	0.21052	0.00473	0	0.12724	0	0.05	0.03903	0	0	0.00703
57	IENH	36.5	1.75086	0.15253	21.4564	0.11074	10.5008	5.75478	1.00693	0.01123	0.00563	1.92753	0.20761	0.04478	0.08754	0.1253	0.00045
58	IFGH	43.29	2.56107	0.07491	0.01223	14.15	0.00421	0.00758	0.02501	0	0.334	0	0.004	3.45231	0	0	0.02557
59	IG02	40.52	8.05806	0.65652	0.01145	0	0.83381	0.84106	0.64892	1.20501	0.00398	0.28975	0.40682	0	0.32563	0.04125	0.00192
60	IFGK	29.67	11.3922	0.01084	0	7.32075	0	6.83546	0.69923	0	0.20056	0.26547	0.41689	0.02201	0	0.02178	0
61	IFNK	36.78	3.87546	10.6744	1.66507	0.04213	0.01003	0.02305	0.01895	0.00102	0.00529	0.01487	0.00809	0.00029	0	0.11855	0.00491
62	IFHS	40	3.07608	0.37021	1.03005	0.30026	0.03422	0.12121	0.68353	0.00145	0.01502	0.25592	0.10452	0.07319	0.35035	0	0.01028
63	IFYE	28.52	5.00584	8.05791	0.17211	0.37541	3.46455	0.17602	1.69011	0.01581	0.00773	0.23641	0.74544	0	0.25215	0.11254	0.0001
64	IFH5	40.32	0.04106	0.04217	0.01091	0.00423	0.00304	0.00685	0.02994	0	0.23544	0	0.1	0.23451	0	0	0.6125
65	IG11	40.9	20.0025	12.576	0.10526	0.03579	3.3085	0.16925	0.03142	0.00547	0.03465	0.44998	0.04801	0	0	0.81405	0.00758
66	IG2T	36.62	2.02574	0.03517	0.00395	0.80705	0.00982	0.00159	0.12502	0.00203	1.56975	0	0.0459	0.45601	0	0	0.03939
67	IFE9	30.2	9.07523	2.57984	9.37076	0.01653	0.75653	0.1352	1.746	1.23405	0.0016	0.78541	0.798	0	0.0154	0	0
68	IFH1	38.42	13.452	21.9726	10.5244	0.00782	1.82501	0.54204	0.298	2.05725	0.01592	0.35443	0.01347	0.00516	0.0023	0	0
69	IG06	34.9	10.2021	0.22235	0.48564	0.13024	5.51502	0.25535	0.422	0.07255	0.21903	0.21727	0.36024	0.03249	0	0	0.07586
70	IETX	25.21	5.52165	10.9743	9.35543	0.02104	2.10537	0.1534	3.45487	3.24175	1e-05	0.52765	2.16586	0	0.07649	0	0.10807
71	IEHM	36.35	12.4756	24.8075	2.20379	0	4.05567	1.5342	2.80126	3.02005	0.00069	0.13509	0.42583	0.00692	3.65956	0.08452	0.00073
72	IGH5	38.82	0.05007	0.0121	0.00425	11.3746	0	0.00032	0.01642	0	3.3089	0.03015	0.035	1.32951	0	0	0.18607
73	IEHA	34.8	8.45347	2.72114	0.02752	0.06865	1.38752	0.03256	0.56062	0	0.00365	0.15009	0.34768	0	0	0	0
74	IEHX	46.95	6.53827	0.02552	0.4725	0.17543	0.20235	0.15326	0.32382	0.0055	0.0125	0.33554	0.08853	0	0	0	0
75	IFGM	38.95	3.99517	1.01751	0.00021	1.02915	0.43551	0.10329	0.49571	0	0.03541	0	0.4512	0.00302	0	0	0.00509
76	IFDH	41.2	0.05742	0.00751	0.01242	6.64569	0.00234	0.21102	0.00473	0	0.11324	0	0.0009	0.04293	0	0	0.01023
77	IEDY	36.35	0.95586	0.15573	22.5457	0.03114	19.0101	5.77821	1.00703	0.01525	0.00563	2.05589	0.09911	0.02935	0.05697	0	0
78	IGF1	44.21	2.25103	0.07847	0.01256	14.1505	0.00442	0.00852	0.01561	0	0.33532	0	0.008	3.20215	0	0	0.02552
79	IGN5	40.52	7.78926	0.68653	0.01245	0	0.83585	0.84103	0.65302	1.20506	0.00489	0.28605	0.40738	0.00209	0.32505	0.03123	0.00255
80	IF5N	29.89	12.5012	0.00124	0	7.30799	0	6.85849	0.69823	0	0.20449	0.26955	0.61677	0.02419	0	0.01078	0
